# Supplementary material for: Microbiome research in general and business newspapers: How many microbiome articles are published and which study designs make the news the most?
Source: PLoS One. 2021 Apr 9;16(4):e0249835. doi: 10.1371/journal.pone.0249835 (PMC8034714; doi:10.1371/journal.pone.0249835)
Supplement: S1 Dataset — (XLSX) [file pone.0249835.s003.xlsx]

## Sheet: Newspapers
Newspaper	Edition	From	Year	Total news stories on the microbiome (raw data)	Net news stories on the microbiome	News stories with microbiome as the main topic	News stories with microbiome as the secondary topic	News stories on the microbiome citing at least one scientific paper	News stories on the microbiome with papers cited within three months of publication	News stories on the microbiome with papers cited more than three months adfter publication	News stories on the microbiome with both recent and old papers	Opinion-Editorial articles with microbiome as the main topic (=N+O+P+Q+R)	Editorial	Tribunes, analysis and comments	Letters /questions from readers	Criticisms	Interviews	Opinion articles in which the microbiota isn't the central topic	Number of studies mentioned	Levels of evidence (adapted from William Yuk Yeu Lai & Trevor Lane, 2019)
																				SRs of RCTs	RCTs	Observational study types		Others	Animal or laboratory studies
																							Environmental & plant studies
The New York Times	Print	1980-06-01	2007	26	16	6	10	5	4	1	0	1	0	0	0	1	0	4	5	0	0	1	1	2	1
The New York Times	Print	1980-06-01	2008	18	13	9	4	6	4	1	1	1	0	0	0	1	0	0	9	0	1	4	0	1	3
The New York Times	Print	1980-06-01	2009	9	7	4	3	2	1	1	0	0	0	0	0	0	0	1	2	0	0	1	0	1	0
The New York Times	Print	1980-06-01	2010	9	7	3	4	3	2	0	0	1	1	0	0	0	0	1	8	0	0	5	0	2	1
The New York Times	Print	1980-06-01	2011	21	19	8	11	7	4	3	0	1	0	1	0	0	0	0	16	0	4	9	0	2	1
The New York Times	Print	1980-06-01	2012	27	19	14	5	6	5	0	1	3	0	1	0	2	0	3	32	0	1	16	0	10	5
The New York Times	Online	2010-03-24	2012	28	21	11	10	5	5	0	0	2	2	0	0	0	0	2	31	0	1	16	0	10	4
The New York Times	Print + online (without duplicates)	-	2012	28	24	14	10	6	5	0	1	5	2	1	0	2	0	3	32	0	1	16	0	10	5
The New York Times	Print	1980-06-01	2013	36	15	15	0	14	10	3	1	1	0	1	0	0	0	0	26	0	4	7	4	2	9
The New York Times	Online	2010-03-24	2013	59	31	19	12	18	12	3	3	3	0	3	0	0	0	14	33	0	4	8	7	4	10
The New York Times	Print + online (without duplicates)	-	2013	59	31	19	12	18	12	3	3	3	0	3	0	0	0	14	33	0	4	8	7	4	10
The New York Times	Print	1980-06-01	2014	39	24	17	7	12	7	5	0	3	0	3	0	0	0	4	27	0	6	8	1	7	5
The New York Times	Online	2010-03-24	2014	48	26	17	9	14	9	3	2	4	0	2	2	0	0	6	29	0	6	9	1	7	6
The New York Times	Print + online (without duplicates)	-	2014	48	26	17	9	14	9	3	2	5	0	3	2	0	0	6	29	0	6	9	1	7	6
The New York Times	Print	1980-06-01	2015	32	21	10	11	6	5	0	1	3	0	3	0	0	0	3	17	0	3	3	6	5	0
The New York Times	Online	2010-03-24	2015	38	17	12	5	6	5	0	1	5	0	4	0	1	0	9	17	0	3	3	6	5	0
The New York Times	Print + online (without duplicates)	-	2015	38	23	12	11	6	5	0	1	5	0	4	0	1	0	9	17	0	3	3	6	5	0
The New York Times	Print	1980-06-01	2016	75	62	18	44	12	11	0	1	4	0	2	2	0	0	5	20	0	3	5	4	4	4
The New York Times	Online	2010-03-24	2016	83	39	18	21	13	9	1	3	5	0	2	0	2	1	32	25	0	3	8	4	6	4
The New York Times	Print + online (without duplicates)	-	2016	83	62	18	44	13	9	1	3	5	0	2	0	2	1	32	25	0	3	8	4	6	4
The New York Times	Print	1980-06-01	2017	42	29	15	14	14	5	7	2	4	0	2	0	2	0	6	54	1	4	19	9	13	8
The New York Times	Online	2010-03-24	2017	52	37	16	21	15	5	7	2	4	0	3	1	0	0	5	59	1	4	22	9	14	9
The New York Times	Print + online (without duplicates)	-	2017	52	37	16	21	15	5	7	3	4	0	3	1	0	0	5	59	1	4	22	9	14	9
The New York Times	Print	1980-06-01	2018	59	43	19	24	17	10	3	4	4	0	0	2	2	0	4	38	0	7	7	8	8	8
The New York Times	Online	2010-03-24	2018	64	43	21	22	19	11	3	5	5	0	4	1	0	0	4	68	24	8	8	8	12	8
The New York Times	Print + online (without duplicates)	-	2018	64	43	21	22	19	11	3	5	5	0	4	1	0	0	4	68	24	8	8	8	12	8
The New York Times	Print	1980-06-01	2019	45	38	21	17	20	9	2	10	4	4	0	0	0	0	3	91	2	8	31	1	26	23
The New York Times	Online	2010-03-24	2019	59	51	25	26	20	9	2	10	3	3	0	0	0	0	5	91	2	8	31	1	26	23
The New York Times	Print + online (without duplicates)	-	2019	59	51	25	26	20	9	2	10	4	4	0	0	0	0	5	91	2	8	31	1	26	23
The Times	Print	1980-01-05	2007	15	13	5	8	2	2	0	0	0	0	0	0	0	0	2	2	0	0	1	0	1	0
The Times	Print	1980-01-05	2008	22	17	12	5	8	4	2	2	2	0	0	1	0	1	3	19	1	5	8	0	2	3
The Times	Print	1980-01-05	2009	14	9	3	6	3	1	2	0	1	0	1	0	0	0	0	6	0	4	2	0	0	0
The Times	Print	1980-01-05	2010	16	7	2	5	2	1	1	0	1	0	1	0	0	0	2	2	0	0	1	1	0	0
The Times	Print	1980-01-05	2011	16	9	3	6	1	1	0	0	1	0	0	1	0	0	0	1	0	0	0	0	0	1
The Times	Online	2011-01-26	2011	6	5	2	3	1	1	0	0	0	0	0	0	0	0	0	1	0	0	0	0	0	1
The Times	Print + online (without duplicates)	-	2011	16	9	3	6	1	1	0	0	1	0	0	1	0	0	0	1	0	0	0	0	0	1
The Times	Print	1980-01-05	2012	16	11	6	5	1	0	1	0	0	0	0	0	0	0	1	2	0	1	1	0	0	0
The Times	Online	2011-01-26	2012	11	8	4	4	0	0	0	0	0	0	0	0	0	0	0	0	0	0	0	0	0	0
The Times	Print + online (without duplicates)	-	2012	16	11	6	5	1	0	1	0	0	0	0	0	0	0	1	2	0	1	1	0	0	0
The Times	Print	1980-01-05	2013	20	13	6	7	6	6	0	0	0	0	0	0	0	0	1	7	0	0	5	0	0	2
The Times	Online	2011-01-26	2013	18	13	6	7	6	6	0	0	0	0	0	0	0	0	1	7	0	0	5	0	0	2
The Times	Print + online (without duplicates)	-	2013	20	13	6	7	6	6	0	0	0	0	0	0	0	0	1	7	0	0	5	0	0	2
The Times	Print	1980-01-05	2014	38	22	8	14	7	7	0	0	1	0	1	0	0	0	3	11	0	0	5	0	1	5
The Times	Online	2011-01-26	2014	26	22	7	15	5	4	0	1	0	0	0	0	0	0	3	9	0	0	3	0	1	5
The Times	Print + online (without duplicates)	-	2014	38	23	8	15	7	7	0	0	1	0	1	0	0	0	3	11	0	0	5	0	1	5
The Times	Print	1980-01-05	2015	82	31	11	20	9	5	4	0	3	0	3	0	0	0	3	17	0	2	3	3	0	9
The Times	Online	2011-01-26	2015	27	23	9	14	6	2	4	0	2	0	0	0	2	0	2	13	0	1	2	3	0	7
The Times	Print + online (without duplicates)	-	2015	82	31	11	20	9	5	4	0	3	0	3	0	0	0	3	17	0	2	3	3	0	9
The Times	Print	1980-01-05	2016	95	38	11	27	10	9	1	0	3	2	0	1	0	0	3	13	1	3	5	0	3	1
The Times	Online	2011-01-26	2016	41	34	9	25	7	5	2	0	3	0	2	0	1	0	3	11	1	2	4	0	1	3
The Times	Print + online (without duplicates)	-	2016	95	38	11	27	11	9	2	0	3	2	0	1	0	0	3	15	1	3	6	0	3	2
The Times	Print	1980-01-05	2017	103	44	15	29	9	5	3	1	2	0	0	1	1	0	6	17	0	6	6	1	0	4
The Times	Online	2011-01-26	2017	50	41	13	28	7	3	3	1	0	0	0	0	0	0	7	15	0	6	4	2	0	3
The Times	Print + online (without duplicates)	-	2017	103	44	15	29	9	5	3	1	2	0	0	1	1	0	7	17	0	6	5	2	0	4
The Times	Print	1980-01-05	2018	89	45	15	30	13	9	2	2	0	0	0	0	0	0	0	24	1	4	4	1	6	8
The Times	Online	2011-01-26	2018	46	43	14	29	13	9	2	2	0	0	0	0	0	0	1	22	1	4	3	1	5	8
The Times	Print + online (without duplicates)	-	2018	89	45	15	30	14	10	2	2	0	0	0	0	0	0	1	25	1	4	4	1	6	9
The Times	Print	1980-01-05	2019	141	71	19	52	11	8	2	1	0	0	0	0	0	0	3	15	0	1	7	1	2	4
The Times	Online	2011-01-26	2019	71	68	17	51	11	9	1	1	0	0	0	0	0	0	2	15	0	1	7	1	2	4
The Times	Print + online (without duplicates)	-	2019	141	71	19	52	13	10	2	1	0	0	0	0	0	0	3	18	0	1	9	1	3	4
El País	Print	2001-01-05	2007	5	3	2	1	1	0	0	1	0	0	0	0	0	0	2	3	0	1	0	0	0	2
El País	Print	2001-01-05	2008	5	4	2	2	1	1	0	0	0	0	0	0	0	0	0	1	0	1	0	0	0	0
El País	Print	2001-01-05	2009	11	8	4	4	3	1	2	0	1	0	1	0	0	0	0	10	0	1	5	2	0	2
El País	Print	2001-01-05	2010	9	8	4	4	1	1	0	0	0	0	0	0	0	0	0	1	0	0	0	0	0	1
El País	Print	2001-01-05	2011	13	8	5	3	4	3	1	0	0	0	0	0	0	0	1	5	0	0	2	0	2	1
El País	Print	2001-01-05	2012	5	4	1	3	1	1	0	0	0	0	0	0	0	0	1	1	0	0	0	0	0	1
El País	Print	2001-01-05	2013	7	4	4	0	3	1	1	1	1	0	1	0	0	0	0	4	0	0	0	0	0	4
El País	Online	2013-01-18	2013	9	5	4	1	3	1	1	1	2	0	0	0	0	2	0	4	0	0	0	0	0	4
El País	Print + online (without duplicates)	-	2013	9	5	4	1	3	1	1	1	2	0	0	0	0	2	0	4	0	0	0	0	0	4
El País	Print	2001-01-05	2014	5	4	1	3	0	0	0	0	0	0	0	0	0	0	1	0	0	0	0	0	0	0
El País	Online	2013-01-18	2014	18	15	9	6	6	6	0	0	0	0	0	0	0	0	0	10	0	0	3	1	3	3
El País	Print + online (without duplicates)	-	2014	18	15	9	6	6	6	0	0	0	0	0	0	0	0	1	10	0	0	3	1	3	3
El País	Print	2001-01-05	2015	12	11	10	1	2	1	1	0	1	0	1	0	0	0	0	3	0	1	0	0	0	2
El País	Online	2013-01-18	2015	19	15	12	3	10	6	3	1	0	0	0	0	0	0	0	18	0	0	5	5	4	4
El País	Print + online (without duplicates)	-	2015	19	17	14	3	12	7	4	1	1	0	1	0	0	0	0	21	0	1	5	5	4	6
El País	Print	2001-01-05	2016	7	5	3	2	2	2	0	0	0	0	0	0	0	0	0	3	0	0	2	1	0	0
El País	Online	2013-01-18	2016	14	11	11	0	10	8	1	1	0	0	0	0	0	0	0	15	1	0	9	2	2	1
El País	Print + online (without duplicates)	-	2016	14	14	12	2	11	9	1	1	0	0	0	0	0	0	0	16	1	0	9	3	2	1
El País	Print	2001-01-05	2017	5	5	3	2	2	2	0	0	0	0	0	0	0	0	0	2	0	0	1	1	0	0
El País	Online	2013-01-18	2017	8	6	6	0	5	3	1	1	1	0	0	0	0	1	0	10	0	0	1	1	3	5
El País	Print + online (without duplicates)	-	2017	8	8	6	2	5	3	1	1	1	0	0	0	0	1	0	11	0	0	1	2	3	5
El País	Print	2001-01-05	2018	9	8	3	5	1	1	0	0	0	0	0	0	0	0	0	1	0	0	1	0	0	0
El País	Online	2013-01-18	2018	24	16	12	4	9	4	4	1	3	0	1	1	0	1	0	13	0	3	3	0	2	5
El País	Print + online (without duplicates)	-	2018	24	17	12	5	10	5	4	1	3	0	1	1	0	1	0	14	0	3	4	0	2	5
El País	Print	2001-01-05	2019	16	12	7	5	5	3	0	2	1	0	1	0	0	0	2	7	0	0	3	0	3	1
El País	Online	2013-01-18	2019	27	14	9	5	6	2	2	2	1	0	0	0	0	1	0	9	0	0	5	0	4	0
El País	Print + online (without duplicates)	-	2019	27	14	9	5	8	4	2	2	2	0	1	0	0	1	2	11	0	0	6	0	4	1
Expansión	Print	1995-08-01	2007	0	0	0	0	0	0	0	0	0	0	0	0	0	0	0	0	0	0	0	0	0	0
Expansión	Print	1995-08-01	2008	1	1	0	1	0	0	0	0	0	0	0	0	0	0	0	0	0	0	0	0	0	0
Expansión	Print	1995-08-01	2009	2	2	1	1	0	0	0	0	0	0	0	0	0	0	0	0	0	0	0	0	0	0
Expansión	Print	1995-08-01	2010	1	1	0	1	0	0	0	0	0	0	0	0	0	0	0	0	0	0	0	0	0	0
Expansión	Print	1995-08-01	2011	1	1	0	1	0	0	0	0	0	0	0	0	0	0	0	0	0	0	0	0	0	0
Expansión	Print	1995-08-01	2012	0	0	0	0	0	0	0	0	0	0	0	0	0	0	0	0	0	0	0	0	0	0
Expansión	Print	1995-08-01	2013	0	0	0	0	0	0	0	0	0	0	0	0	0	0	0	0	0	0	0	0	0	0
Expansión	Online	2012-10-24	2013	0	0	0	0	0	0	0	0	0	0	0	0	0	0	0	0	0	0	0	0	0	0
Expansión	Print + online (without duplicates)	-	2013	0	0	0	0	0	0	0	0	0	0	0	0	0	0	0	0	0	0	0	0	0	0
Expansión	Print	1995-08-01	2014	1	1	1	0	0	0	0	0	0	0	0	0	0	0	0	0	0	0	0	0	0	0
Expansión	Online	2012-10-24	2014	1	1	1	0	1	0	1	0	0	0	0	0	0	0	0	1	0	0	0	1	0	0
Expansión	Print + online (without duplicates)	-	2014	2	2	2	0	1	0	1	0	0	0	0	0	0	0	0	1	0	0	0	1	0	0
Expansión	Print	1995-08-01	2015	1	1	0	1	0	0	0	0	0	0	0	0	0	0	0	0	0	0	0	0	0	0
Expansión	Online	2012-10-24	2015	0	0	0	0	0	0	0	0	0	0	0	0	0	0	0	0	0	0	0	0	0	0
Expansión	Print + online (without duplicates)	-	2015	1	1	0	1	0	0	0	0	0	0	0	0	0	0	0	0	0	0	0	0	0	0
Expansión	Print	1995-08-01	2016	4	3	2	1	0	0	0	0	0	0	0	0	0	0	0	0	0	0	0	0	0	0
Expansión	Online	2012-10-24	2016	2	2	1	1	0	0	0	0	0	0	0	0	0	0	0	0	0	0	0	0	0	0
Expansión	Print + online (without duplicates)	-	2016	5	4	2	2	0	0	0	0	0	0	0	0	0	0	0	0	0	0	0	0	0	0
Expansión	Print	1995-08-01	2017	4	4	2	2	0	0	0	0	0	0	0	0	0	0	0	0	0	0	0	0	0	0
Expansión	Online	2012-10-24	2017	5	5	1	4	0	0	0	0	0	0	0	0	0	0	0	0	0	0	0	0	0	0
Expansión	Print + online (without duplicates)	-	2017	7	7	3	4	0	0	0	0	0	0	0	0	0	0	0	0	0	0	0	0	0	0
Expansión	Print	1995-08-01	2018	4	4	4	0	2	1	1	0	0	0	0	0	0	0	0	3	0	0	1	0	0	2
Expansión	Online	2012-10-24	2018	7	6	1	5	1	0	1	0	0	0	0	0	0	0	0	2	0	0	0	0	0	2
Expansión	Print + online (without duplicates)	-	2018	10	9	4	5	2	1	1	0	0	0	0	0	0	0	0	3	0	0	1	0	0	2
Expansión	Print	1995-08-01	2019	8	8	4	4	0	0	0	0	0	0	0	0	0	0	0	0	0	0	0	0	0	0
Expansión	Online	2012-10-24	2019	3	3	0	3	0	0	0	0	0	0	0	0	0	0	0	0	0	0	0	0	0	0
Expansión	Print + online (without duplicates)	-	2019	10	10	4	6	0	0	0	0	0	0	0	0	0	0	0	0	0	0	0	0	0	0
The Wall Street Journal	Print	1979-06-13	2007	7	5	4	1	2	1	0	1	1	0	0	0	1	0	1	4	0	1	2	0	0	1
The Wall Street Journal	Print	1979-06-13	2008	7	5	4	1	4	2	1	1	0	0	0	0	0	0	1	12	0	1	6	0	2	3
The Wall Street Journal	Print + online (without duplicates)	-	2008	10	7	5	2	4	2	1	1	0	0	0	0	0	0	2	12	0	1	6	0	2	3
The Wall Street Journal	Print	1979-06-13	2009	9	8	5	3	4	0	3	1	0	0	0	0	0	0	0	16	1	5	2	0	2	6
The Wall Street Journal	Print + online (without duplicates)	-	2009	9	8	5	3	4	0	3	1	0	0	0	0	0	0	0	16	1	5	2	0	2	6
The Wall Street Journal	Print	1979-06-13	2010	9	9	4	5	3	1	2	0	0	0	0	0	0	0	0	5	0	0	2	0	2	1
The Wall Street Journal	Print + online (without duplicates)	-	2010	10	10	4	6	3	1	2	0	0	0	0	0	0	0	0	5	0	0	2	0	2	1
The Wall Street Journal	Print	1979-06-13	2011	8	8	2	6	2	2	0	0	0	0	0	0	0	0	0	4	0	0	0	1	0	3
The Wall Street Journal	Print + online (without duplicates)	-	2011	9	8	2	6	2	2	0	0	1	1	0	0	0	0	0	4	0	0	0	1	0	3
The Wall Street Journal	Print	1979-06-13	2012	14	12	6	6	5	2	0	3	1	0	0	1	0	0	0	28	0	1	12	0	10	5
The Wall Street Journal	Print + online (without duplicates)	-	2012	14	13	6	7	5	2	0	3	1	0	0	1	0	0	0	28	0	1	12	0	10	5
The Wall Street Journal	Print	1979-06-13	2013	13	13	5	8	4	3	1	0	0	0	0	0	0	0	0	6	0	0	3	0	1	2
The Wall Street Journal	Print + online (without duplicates)	-	2013	14	13	5	8	4	3	1	0	0	0	0	0	0	0	1	6	0	0	3	0	1	2
The Wall Street Journal	Print	1979-06-13	2014	17	14	4	10	4	2	1	1	2	0	1	0	1	0	0	8	0	1	1	2	3	1
The Wall Street Journal	Print + online (without duplicates)	-	2014	20	17	7	10	5	3	1	1	2	0	1	0	1	0	1	11	0	1	2	2	3	3
The Wall Street Journal	Print	1979-06-13	2015	18	15	9	6	8	3	4	1	1	0	0	0	1	0	1	19	1	0	6	5	3	4
The Wall Street Journal	Print + online (without duplicates)	-	2015	24	20	11	9	9	4	4	1	1	0	0	0	1	0	1	20	1	0	6	6	3	4
The Wall Street Journal	Print	1979-06-13	2016	10	8	5	3	3	0	3	0	1	0	0	0	1	0	1	9	0	0	6	0	0	3
The Wall Street Journal	Print + online (without duplicates)	-	2016	38	31	22	9	5	1	3	1	2	0	1	0	1	0	1	13	0	0	6	0	3	4
The Wall Street Journal	Print	1979-06-13	2017	10	7	2	5	2	1	1	0	0	0	0	0	0	0	3	5	0	0	1	4	0	0
The Wall Street Journal	Print + online (without duplicates)	-	2017	23	19	8	11	4	1	2	1	0	0	0	0	0	0	4	10	0	1	2	4	0	3
The Wall Street Journal	Print	1979-06-13	2018	9	6	2	4	2	0	2	0	2	0	0	0	2	0	0	7	0	1	2	0	4	0
The Wall Street Journal	Print + online (without duplicates)	-	2018	11	8	2	6	2	0	2	0	2	0	0	0	2	0	0	7	0	1	2	0	4	0
The Wall Street Journal	Print	1979-06-13	2019	16	13	12	1	3	2	1	0	0	0	0	0	0	0	2	7	0	0	2	2	1	2
The Wall Street Journal	Print + online (without duplicates)	-	2019	21	16	13	3	4	2	1	1	1	0	1	0	0	0	3	10	0	0	3	2	2	3
Financial Times	Print	1981-01-02	2007	5	4	3	1	1	1	0	0	0	0	0	0	0	0	0	1	0	0	0	0	1	0
Financial Times	Online	2000-09-01	2007	2	2	1	1	0	0	0	0	0	0	0	0	0	0	0	0	0	0	0	0	0	0
Financial Times	Print + online (without duplicates)	-	2007	5	4	3	1	1	1	0	0	0	0	0	0	0	0	0	1	0	0	0	0	1	0
Financial Times	Print	1981-01-02	2008	2	1	1	0	0	0	0	0	0	0	0	0	0	0	0	0	0	0	0	0	0	0
Financial Times	Online	2000-09-01	2008	1	0	0	0	0	0	0	0	0	0	0	0	0	0	0	0	0	0	0	0	0	0
Financial Times	Print + online (without duplicates)	-	2008	2	1	1	0	0	0	0	0	0	0	0	0	0	0	0	0	0	0	0	0	0	0
Financial Times	Print	1981-01-02	2009	0	0	0	0	0	0	0	0	0	0	0	0	0	0	0	0	0	0	0	0	0	0
Financial Times	Online	2000-09-01	2009	0	0	0	0	0	0	0	0	0	0	0	0	0	0	0	0	0	0	0	0	0	0
Financial Times	Print + online (without duplicates)	-	2009	0	0	0	0	0	0	0	0	0	0	0	0	0	0	0	0	0	0	0	0	0	0
Financial Times	Print	1981-01-02	2010	4	1	0	1	0	0	0	0	0	0	0	0	0	0	0	0	0	0	0	0	0	0
Financial Times	Online	2000-09-01	2010	4	4	1	3	0	0	0	0	0	0	0	0	0	0	0	0	0	0	0	0	0	0
Financial Times	Print + online (without duplicates)	-	2010	4	4	1	3	0	0	0	0	0	0	0	0	0	0	0	0	0	0	0	0	0	0
Financial Times	Print	1981-01-02	2011	3	1	0	1	0	0	0	0	0	0	0	0	0	0	0	0	0	0	0	0	0	0
Financial Times	Online	2000-09-01	2011	2	2	2	0	1	1	0	0	0	0	0	0	0	0	0	1	0	0	0	0	0	1
Financial Times	Print + online (without duplicates)	-	2011	3	3	2	1	1	1	0	0	0	0	0	0	0	0	0	1	0	0	0	0	0	1
Financial Times	Print	1981-01-02	2012	10	3	1	2	1	1	0	0	1	1	0	0	0	0	0	2	0	0	0	0	1	1
Financial Times	Online	2000-09-01	2012	7	7	3	4	1	1	0	0	0	0	0	0	0	0	0	2	0	0	0	0	1	1
Financial Times	Print + online (without duplicates)	-	2012	10	7	3	4	1	1	0	0	0	0	0	0	0	0	0	2	0	0	0	0	1	1
Financial Times	Print	1981-01-02	2013	4	1	0	1	0	0	0	0	0	0	0	0	0	0	1	0	0	0	0	0	0	0
Financial Times	Online	2000-09-01	2013	3	2	1	1	1	0	1	0	0	0	0	0	0	0	1	1	0	0	0	1	0	0
Financial Times	Print + online (without duplicates)	-	2013	3	2	1	1	1	0	1	0	0	0	0	0	0	0	1	1	0	0	0	1	0	0
Financial Times	Print	1981-01-02	2014	6	3	2	1	1	1	0	0	1	1	0	0	0	0	0	3	0	0	1	0	1	1
Financial Times	Online	2000-09-01	2014	8	8	6	2	5	5	0	0	0	0	0	0	0	0	0	11	0	0	3	1	3	4
Financial Times	Print + online (without duplicates)	-	2014	8	8	6	2	5	5	0	0	0	0	0	0	0	0	0	11	0	0	3	1	3	4
Financial Times	Print	1981-01-02	2015	12	4	1	3	1	1	0	0	0	0	0	0	0	0	1	2	0	1	1	0	0	0
Financial Times	Online	2000-09-01	2015	15	13	3	10	2	2	0	0	0	0	0	0	0	0	2	4	0	1	3	0	0	0
Financial Times	Print + online (without duplicates)	-	2015	15	13	3	10	2	2	0	0	0	0	0	0	0	0	2	4	0	1	3	0	0	0
Financial Times	Print	1981-01-02	2016	16	8	3	5	3	2	1	0	0	0	0	0	0	0	0	3	0	0	0	0	0	3
Financial Times	Online	2000-09-01	2016	16	14	4	10	4	3	1	0	0	0	0	0	0	0	0	5	0	0	2	0	0	3
Financial Times	Print + online (without duplicates)	-	2016	16	14	4	10	4	3	1	0	0	0	0	0	0	0	0	5	0	0	2	0	0	3
Financial Times	Print	1981-01-02	2017	11	2	1	1	0	0	0	0	1	0	1	0	0	0	1	0	0	0	0	0	0	0
Financial Times	Online	2000-09-01	2017	11	10	4	6	0	0	0	0	0	0	0	0	0	0	0	0	0	0	0	0	0	0
Financial Times	Print + online (without duplicates)	-	2017	11	10	4	6	0	0	0	0	0	0	0	0	0	0	1	0	0	0	0	0	0	0
Financial Times	Print	1981-01-02	2018	38	9	2	7	1	0	1	0	0	0	0	0	0	0	1	1	0	0	0	0	0	1
Financial Times	Online	2000-09-01	2018	17	17	3	14	2	0	2	0	0	0	0	0	0	0	0	3	0	0	0	0	0	3
Financial Times	Print + online (without duplicates)	-	2018	17	17	3	14	2	0	2	0	0	0	0	0	0	0	1	3	0	0	0	0	0	3
Financial Times	Print	1981-01-02	2019	40	12	4	8	2	1	0	1	0	0	0	0	0	0	0	3	0	0	1	0	0	2
Financial Times	Online	2000-09-01	2019	16	14	5	9	2	1	0	1	0	0	0	0	0	0	0	3	0	0	1	0	0	2
Financial Times	Print + online (without duplicates)	-	2019	16	14	5	9	2	1	0	1	0	0	0	0	0	0	0	3	0	0	1	0	0	2
				1708	1125	518	607	361	220	86	55	75	10	34	10	14	7	139	825	33	87	268	76	165	196

## Sheet: PubMed
Search date: 30/03/2020
Year	Systematic reviews of randomized controlled trials in humans	Randomized controlled trials in humans	Observational studies in humans	Environmental & plant studies	Animal and laboratory studies	Other designs	Total microbiome papers in PubMed	Total biomedicine papers in PubMed
2007	27	250	84	601	727	18	2600	785933	0.00330817
2008	32	290	99	646	800	26	3041	836391	0.00363586
2009	44	276	128	773	833	37	3442	876920	0.0039251
2010	48	332	158	993	952	38	4282	941370	0.00454869
2011	50	363	186	1195	1161	38	5263	1019170	0.00516401
2012	49	363	209	1529	1285	48	6572	1087882	0.0060411
2013	83	462	299	1776	1340	68	7746	1147520	0.00675021
2014	85	494	398	2194	1495	100	9441	1201514	0.00785759
2015	94	575	508	2597	1571	107	11037	1252912	0.00880908
2016	118	642	661	2923	1668	138	12907	1277903	0.0101001
2017	153	793	725	3223	1974	149	15126	1294060	0.0116888
2018	167	846	855	3949	2188	156	18112	1332625	0.0135912
2019	126	634	622	4647	1693	179	21292	1397557	0.0152352
TOTAL	1076	6320	4932	27046	17687	1102	120861	14451757	0.00836307
	0.0184997	0.10866	0.0847962	0.465004	0.304094	0.0189468	96969	12268267	0.00790405
						Total study designs	58163

## Sheet: SINC agency
	Science news	Health & biomedical news	Microbiome news	Microbiome/Biomedicine	Microbiome/Science
2008	2578	666	1	0.0015015	0.000387898
2009	2582	712	3	0.00421348	0.00116189
2010	2471	621	5	0.00805153	0.00202347
2011	2272	571	6	0.0105079	0.00264085
2012	2041	580	9	0.0155172	0.0044096
2013	2052	618	7	0.0113269	0.00341131
2014	2091	651	9	0.0138249	0.00430416
2015	1998	541	10	0.0184843	0.00500501
2016	1847	504	23	0.0456349	0.0124526
2017	1657	492	13	0.0264228	0.0078455
2018	1472	447	10	0.0223714	0.00679348
2019	1252		10		0.00798722
		6403	96	0.014993
Applied filters: microbiota
Journalistic genres: news, features and interviews.
Section: -
